# Supplementary material for: Product Development Study of Freeze-Dried Apples Enriched with Sea Buckthorn Juice and Calcium Lactate
Source: Molecules. 2025 Mar 28;30(7):1504. doi: 10.3390/molecules30071504 (PMC11990202; doi:10.3390/molecules30071504)
Supplement: Supplementary file 1 [file molecules-30-01504-s001.zip]

Archive with 1 entries (1 files):
- molecules-3539079-supplementary.pdf
